# Supplementary material for: New and little-known species of Tipula Linnaeus (Diptera, Tipulidae) from Laos, with a new synonym
Source: Zookeys. 2020 Nov 2;982:11–31. doi: 10.3897/zookeys.982.49781 (PMC7652812; doi:10.3897/zookeys.982.49781)
Supplement: XML Treatment for Tipula (Formotipula) melanomeragracilispina [file zookeys.982.49781-treatment1.xml]

<!DOCTYPE tp:taxon-treatment
  PUBLIC "-//TaxonX//DTD Taxonomic Treatment Publishing DTD v0 20100105//EN" "tax-treatment-NSO.dtd">
<tp:taxon-treatment xmlns:tp="http://www.plazi.org/taxpub"><tp:treatment-meta><kwd-group><label>Taxon classification</label><kwd><named-content xmlns:xlink="http://www.w3.org/1999/xlink" content-type="kingdom">Animalia</named-content></kwd><kwd><named-content xmlns:xlink="http://www.w3.org/1999/xlink" content-type="order">Diptera</named-content></kwd><kwd><named-content xmlns:xlink="http://www.w3.org/1999/xlink" content-type="family">Tipulidae</named-content></kwd></kwd-group><mixed-citation publication-type="journal"><person-group><name><surname>Zhang</surname><given-names>Bing</given-names></name><name><surname>Ren</surname><given-names>Jinlong</given-names></name><name><surname>Li</surname><given-names>Yan</given-names></name><name><surname>Yang</surname><given-names>Ding</given-names></name></person-group><article-title>New and little-known species of <italic><tp:taxon-name><tp:taxon-name-part taxon-name-part-type="genus" reg="Tipula">Tipula</tp:taxon-name-part></tp:taxon-name></italic> Linnaeus (<tp:taxon-name><tp:taxon-name-part taxon-name-part-type="order">Diptera</tp:taxon-name-part></tp:taxon-name>, <tp:taxon-name><tp:taxon-name-part taxon-name-part-type="family">Tipulidae</tp:taxon-name-part></tp:taxon-name>) from Laos, with a new synonym</article-title><source>Zookeys</source><day>02</day><month>11</month><year>2020</year><volume>982</volume><fpage>11</fpage><lpage>31</lpage><pub-id pub-id-type="doi">10.3897/zookeys.982.49781</pub-id></mixed-citation></tp:treatment-meta><tp:nomenclature><label>1.</label><tp:taxon-name><object-id xmlns:xlink="http://www.w3.org/1999/xlink" content-type="arpha" xlink:type="simple">9127DABE-E236-59E2-917F-83F660AE653C</object-id>
              <tp:taxon-name-part taxon-name-part-type="genus" reg="Tipula">Tipula</tp:taxon-name-part> (<tp:taxon-name-part taxon-name-part-type="subgenus" reg="Formotipula">Formotipula</tp:taxon-name-part>) <tp:taxon-name-part taxon-name-part-type="species" reg="melanomera">melanomera</tp:taxon-name-part><tp:taxon-name-part taxon-name-part-type="subspecies" reg="gracilispina">gracilispina</tp:taxon-name-part></tp:taxon-name><tp:taxon-authority>Savchenko, 1960</tp:taxon-authority><xref ref-type="fig" rid="F1">Figs 1–4</xref><xref ref-type="fig" rid="F2">, 5–7</xref><xref ref-type="fig" rid="F3">, 8–10</xref><tp:nomenclature-citation-list><tp:nomenclature-citation><tp:taxon-name>
                  <tp:taxon-name-part taxon-name-part-type="genus" reg="Tipula">Tipula</tp:taxon-name-part> <tp:taxon-name-part taxon-name-part-type="species" reg="melanomera">melanomera</tp:taxon-name-part> <tp:taxon-name-part taxon-name-part-type="subspecies" reg="gracilispina">gracilispina</tp:taxon-name-part></tp:taxon-name><comment><xref ref-type="bibr" rid="B23">Savchenko 1960</xref>: 888. Type locality: China: Yunnan.</comment></tp:nomenclature-citation><tp:nomenclature-citation><tp:taxon-name>
                  <tp:taxon-name-part taxon-name-part-type="genus" reg="Tipula">Tipula</tp:taxon-name-part> (<tp:taxon-name-part taxon-name-part-type="subgenus" reg="Formotipula">Formotipula</tp:taxon-name-part>) <tp:taxon-name-part taxon-name-part-type="species" reg="melanomera">melanomera</tp:taxon-name-part> <tp:taxon-name-part taxon-name-part-type="subspecies" reg="gracilispina">gracilispina</tp:taxon-name-part></tp:taxon-name><comment>: <xref ref-type="bibr" rid="B18">Li et al. 2013</xref>: 207.</comment></tp:nomenclature-citation></tp:nomenclature-citation-list></tp:nomenclature><tp:treatment-sec sec-type="diagnosis" id="SECID0EB5AE"><title>Diagnosis.</title><p>Hypopygium is blackish with black setae. Posterior margin of ninth tergite has a low U-shaped notch. Posterior margin of eighth sternite has a pair of digitiform appendages. Clasper of gonostylus is complex, broad, and short; beak slender.</p></tp:treatment-sec><tp:treatment-sec sec-type="redescription" id="SECID0EG5AE"><title>Redescription.</title><p>Male (<italic>n</italic> = 5): Body length 13–15 mm, wing length 14–16 mm, antenna length 3.5–4.0 mm.</p><p>Head (Figs <xref ref-type="fig" rid="F1">1</xref>, <xref ref-type="fig" rid="F1">3</xref>). Mostly velvet black. Eyes dark black. Dorsal part of rostrum brownish black. Setae on head black. Antenna dark brown except scape and pedicel brownish with black setae; palpus brownish grey with black setae.</p><p>Thorax (Figs <xref ref-type="fig" rid="F1">1</xref>, <xref ref-type="fig" rid="F1">3</xref>, <xref ref-type="fig" rid="F1">4</xref>). Mainly bright orange. Prescutum orange with yellowish-white pollen; pleuron mostly yellowish orange with yellow setae. Legs: coxae and trochanters grayish brown; femora brownish black; tibiae and tarsi dark brown. Setae on legs black except coxae and trochanters with yellow setae. Wing brownish; pterostigma dark brown with some macrotrichiae; venation brownish black, Rs relatively long, cell m<sub>1</sub> petiolate (Fig. <xref ref-type="fig" rid="F1">4</xref>). Halter length approximately 2 mm, halter stem brownish with brown setae; halter brown with black setae.</p><p>Abdomen (Fig. <xref ref-type="fig" rid="F1">1</xref>). Mainly dull orange. Abdominal segments 1–7 orange with brownish setae. Hypopygium blackish with black setae.</p><fig id="F1" position="float" orientation="portrait"><object-id xmlns:xlink="http://www.w3.org/1999/xlink" content-type="doi" xlink:type="simple">10.3897/zookeys.982.49781.figures1-4</object-id><object-id xmlns:xlink="http://www.w3.org/1999/xlink" content-type="arpha" xlink:type="simple">6949835E-75C3-5464-8FA8-CAA28478AE0A</object-id><label>Figures 1–4.</label><caption><p><tp:taxon-name><tp:taxon-name-part taxon-name-part-type="genus" reg="Tipula">Tipula</tp:taxon-name-part> (<tp:taxon-name-part taxon-name-part-type="subgenus" reg="Formotipula">Formotipula</tp:taxon-name-part>) <tp:taxon-name-part taxon-name-part-type="species" reg="melanomera">melanomera</tp:taxon-name-part> <tp:taxon-name-part taxon-name-part-type="subspecies" reg="gracilispina">gracilispina</tp:taxon-name-part></tp:taxon-name> Savchenko <bold>1</bold> male habitus, lateral view <bold>2</bold> female habitus, lateral view <bold>3</bold> male thorax, dorsal view <bold>4</bold> male right wing. Scale bar: 1.0 mm.</p></caption><graphic xmlns:xlink="http://www.w3.org/1999/xlink" xlink:href="zookeys-982-011-g001.jpg" position="float" orientation="portrait" xlink:type="simple" id="oo_470377.jpg"><uri content-type="original_file" xlink:type="simple">https://binary.pensoft.net/fig/470377</uri></graphic></fig><p>Hypopygium (Figs <xref ref-type="fig" rid="F2">5–7</xref>). Posterior margin of ninth tergite with a shallow, U-shaped notch. Posterior margin of eighth sternite with a pair of digitiform appendages. Clasper of gonostylus complex (Fig. <xref ref-type="fig" rid="F2">7</xref>), beak with triangular, membranous dorsal lobe, dorsal crest with a sickle-shaped dorsal process, basal beak and posterior crest with short setae; face of dististyle with a slender, acute, upwardly tilted spine.</p><fig id="F2" position="float" orientation="portrait"><object-id xmlns:xlink="http://www.w3.org/1999/xlink" content-type="doi" xlink:type="simple">10.3897/zookeys.982.49781.figures5-7</object-id><object-id xmlns:xlink="http://www.w3.org/1999/xlink" content-type="arpha" xlink:type="simple">7B540168-1827-5920-A9C3-ECB6A7481D7A</object-id><label>Figures 5–7.</label><caption><p><tp:taxon-name><tp:taxon-name-part taxon-name-part-type="genus" reg="Tipula">Tipula</tp:taxon-name-part> (<tp:taxon-name-part taxon-name-part-type="subgenus" reg="Formotipula">Formotipula</tp:taxon-name-part>) <tp:taxon-name-part taxon-name-part-type="species" reg="melanomera">melanomera</tp:taxon-name-part> <tp:taxon-name-part taxon-name-part-type="subspecies" reg="gracilispina">gracilispina</tp:taxon-name-part></tp:taxon-name> Savchenko, male <bold>5</bold> hypopygium, lateral view <bold>6</bold> ninth tergite, dorsal view <bold>7</bold> clasper of gonostylus, lateral view. tg 8 = eighth tergite, tg 9 = ninth tergite, st 8 = eighth sternite, st 9 = ninth sternite, lg = lobe of gonostylus. Scale bars: 1.0 mm (<bold>5, 6</bold>); 0.5 mm (<bold>7</bold>).</p></caption><graphic xmlns:xlink="http://www.w3.org/1999/xlink" xlink:href="zookeys-982-011-g002.jpg" position="float" orientation="portrait" xlink:type="simple" id="oo_470378.jpg"><uri content-type="original_file" xlink:type="simple">https://binary.pensoft.net/fig/470378</uri></graphic></fig><p>Female (<italic>n</italic> = 3): Body length 13–15 mm, wing length 14–16 mm, antenna length 3–4 mm.</p><p>Female resembles male in head and thorax, except abdomen plump. Eighth tergite and eighth sternite black throughout with black setae. Ninth tergite, ninth sternite, and tenth tergite dark black, with black setae (Fig. <xref ref-type="fig" rid="F1">2</xref>).</p><p>Ovipositor (Figs <xref ref-type="fig" rid="F3">8–10</xref>). Ninth tergite with two lobes separated by V-shaped, median emargination; each lobe with long black setae at tip. Ninth sternite slender. Cerci short, fleshy, apically obtuse. Tenth sternite flat with setae. Hypovalves small, sclerotized, sharply pointed, with black setae.</p></tp:treatment-sec><tp:treatment-sec sec-type="material" id="SECID0E4CAG"><title>Material examined.</title><p>3 males 1 female (<named-content xmlns:xlink="http://www.w3.org/1999/xlink" content-type="dwc:institutional_code" xlink:type="simple">CAU</named-content>), Laos: Houaphanh, Sam Nuea, Hvay Ma, 2017.VI.8, Liang Wang. 2 males 2 females (<named-content xmlns:xlink="http://www.w3.org/1999/xlink" content-type="dwc:institutional_code" xlink:type="simple">CAU</named-content>), Laos: Attapeu, Sok. Samakhi Vay N. B., 2017.VI.18, Liang Wang.</p></tp:treatment-sec><tp:treatment-sec sec-type="distribution" id="SECID0ENDAG"><title>Distribution.</title><p>China (Guizhou, Yunnan), Laos (Houaphanh).</p><fig id="F3" position="float" orientation="portrait"><object-id xmlns:xlink="http://www.w3.org/1999/xlink" content-type="doi" xlink:type="simple">10.3897/zookeys.982.49781.figures8-10</object-id><object-id xmlns:xlink="http://www.w3.org/1999/xlink" content-type="arpha" xlink:type="simple">646EF663-7B30-500C-ADB5-431283C085D4</object-id><label>Figures 8–10.</label><caption><p><tp:taxon-name><tp:taxon-name-part taxon-name-part-type="genus" reg="Tipula">Tipula</tp:taxon-name-part> (<tp:taxon-name-part taxon-name-part-type="subgenus" reg="Formotipula">Formotipula</tp:taxon-name-part>) <tp:taxon-name-part taxon-name-part-type="species" reg="melanomera">melanomera</tp:taxon-name-part> <tp:taxon-name-part taxon-name-part-type="subspecies" reg="gracilispina">gracilispina</tp:taxon-name-part></tp:taxon-name> Savchenko, female <bold>8</bold> ovipositor, lateral view <bold>9</bold> ninth tergite and cerci, dorsal view <bold>10</bold> hypovalves, ventral view. tg 8 = eighth tergite, tg 9 = ninth tergite, st 9 = ninth sternite. Scale bars: 0.5 mm (<bold>8–10</bold>).</p></caption><graphic xmlns:xlink="http://www.w3.org/1999/xlink" xlink:href="zookeys-982-011-g003.jpg" position="float" orientation="portrait" xlink:type="simple" id="oo_470379.jpg"><uri content-type="original_file" xlink:type="simple">https://binary.pensoft.net/fig/470379</uri></graphic></fig></tp:treatment-sec><ref-list><ref id="B23"><mixed-citation xmlns:xlink="http://www.w3.org/1999/xlink" xlink:type="simple"><person-group><name name-style="western"><surname>Savchenko</surname><given-names>EN</given-names></name></person-group> (<year>1960</year>) <article-title>Scientific results of the Chinese-Soviet zoological-botanical expeditions of 1955–1957 to South Western China. On the crane flies (<tp:taxon-name><tp:taxon-name-part taxon-name-part-type="order">Diptera</tp:taxon-name-part></tp:taxon-name>, <tp:taxon-name><tp:taxon-name-part taxon-name-part-type="family">Tipulidae</tp:taxon-name-part></tp:taxon-name>) of SW China.</article-title><source>Entomologicheskoe Obozrenie</source><volume>39</volume>: <fpage>885</fpage>–<lpage>892</lpage>. [In Russian]</mixed-citation></ref><ref id="B18"><mixed-citation xmlns:xlink="http://www.w3.org/1999/xlink" xlink:type="simple"><person-group><name name-style="western"><surname>Li</surname><given-names>T</given-names></name><name name-style="western"><surname>Yang</surname><given-names>D</given-names></name><name name-style="western"><surname>Chen</surname><given-names>NZ</given-names></name></person-group> (<year>2013</year>) <article-title>Two new species of the subgenus <tp:taxon-name><tp:taxon-name-part taxon-name-part-type="subgenus">Formotipula</tp:taxon-name-part></tp:taxon-name> Matsumura (<tp:taxon-name><tp:taxon-name-part taxon-name-part-type="order">Diptera</tp:taxon-name-part></tp:taxon-name>: <tp:taxon-name><tp:taxon-name-part taxon-name-part-type="family">Tipulidae</tp:taxon-name-part></tp:taxon-name>) from China with a key to world species.</article-title><source>Entomotaxonomia</source><volume>35</volume>(<issue>3</issue>): <fpage>195</fpage>–<lpage>210</lpage>.</mixed-citation></ref></ref-list></tp:taxon-treatment>
