# Supplementary material for: New and little-known species of Tipula Linnaeus (Diptera, Tipulidae) from Laos, with a new synonym
Source: Zookeys. 2020 Nov 2;982:11–31. doi: 10.3897/zookeys.982.49781 (PMC7652812; doi:10.3897/zookeys.982.49781)
Supplement: XML Treatment for Tipula (Formotipula) melanomeramelanomera [file zookeys.982.49781-treatment2.xml]

<!DOCTYPE tp:taxon-treatment
  PUBLIC "-//TaxonX//DTD Taxonomic Treatment Publishing DTD v0 20100105//EN" "tax-treatment-NSO.dtd">
<tp:taxon-treatment xmlns:tp="http://www.plazi.org/taxpub"><tp:treatment-meta><kwd-group><label>Taxon classification</label><kwd><named-content xmlns:xlink="http://www.w3.org/1999/xlink" content-type="kingdom">Animalia</named-content></kwd><kwd><named-content xmlns:xlink="http://www.w3.org/1999/xlink" content-type="order">Diptera</named-content></kwd><kwd><named-content xmlns:xlink="http://www.w3.org/1999/xlink" content-type="family">Tipulidae</named-content></kwd></kwd-group><mixed-citation publication-type="journal"><person-group><name><surname>Zhang</surname><given-names>Bing</given-names></name><name><surname>Ren</surname><given-names>Jinlong</given-names></name><name><surname>Li</surname><given-names>Yan</given-names></name><name><surname>Yang</surname><given-names>Ding</given-names></name></person-group><article-title>New and little-known species of <italic><tp:taxon-name><tp:taxon-name-part taxon-name-part-type="genus" reg="Tipula">Tipula</tp:taxon-name-part></tp:taxon-name></italic> Linnaeus (<tp:taxon-name><tp:taxon-name-part taxon-name-part-type="order">Diptera</tp:taxon-name-part></tp:taxon-name>, <tp:taxon-name><tp:taxon-name-part taxon-name-part-type="family">Tipulidae</tp:taxon-name-part></tp:taxon-name>) from Laos, with a new synonym</article-title><source>Zookeys</source><day>02</day><month>11</month><year>2020</year><volume>982</volume><fpage>11</fpage><lpage>31</lpage><pub-id pub-id-type="doi">10.3897/zookeys.982.49781</pub-id></mixed-citation></tp:treatment-meta><tp:nomenclature><label>2.</label><tp:taxon-name><object-id xmlns:xlink="http://www.w3.org/1999/xlink" content-type="arpha" xlink:type="simple">F05B3E8C-6853-5C28-BE94-8561B3036C16</object-id>
              <tp:taxon-name-part taxon-name-part-type="genus" reg="Tipula">Tipula</tp:taxon-name-part> (<tp:taxon-name-part taxon-name-part-type="subgenus" reg="Formotipula">Formotipula</tp:taxon-name-part>) <tp:taxon-name-part taxon-name-part-type="species" reg="melanomera">melanomera</tp:taxon-name-part><tp:taxon-name-part taxon-name-part-type="subspecies" reg="melanomera">melanomera</tp:taxon-name-part></tp:taxon-name><tp:taxon-authority>Walker, 1848</tp:taxon-authority><xref ref-type="fig" rid="F4">Figs 11–14</xref><tp:nomenclature-citation-list><tp:nomenclature-citation><tp:taxon-name>
                  <tp:taxon-name-part taxon-name-part-type="genus" reg="Tipula">Tipula</tp:taxon-name-part> <tp:taxon-name-part taxon-name-part-type="species" reg="melanomera">melanomera</tp:taxon-name-part></tp:taxon-name><comment><xref ref-type="bibr" rid="B27">Walker 1848</xref>: 68. Type locality: Nepal.</comment></tp:nomenclature-citation><tp:nomenclature-citation><tp:taxon-name>
                  <tp:taxon-name-part taxon-name-part-type="genus" reg="Tipula">Tipula</tp:taxon-name-part> (<tp:taxon-name-part taxon-name-part-type="subgenus" reg="Formotipula">Formotipula</tp:taxon-name-part>) <tp:taxon-name-part taxon-name-part-type="species" reg="melanomera">melanomera</tp:taxon-name-part></tp:taxon-name><comment>: <xref ref-type="bibr" rid="B14">Edwards 1932</xref>: 238.</comment></tp:nomenclature-citation></tp:nomenclature-citation-list></tp:nomenclature><tp:treatment-sec sec-type="diagnosis" id="SECID0EOHAG"><title>Diagnosis.</title><p>Hypopygium covered with dense long setae. Clasper of the gonostylus slender; beak short with a long tuber which directed upward; dorsal margin bearing a sickle-shaped prominence which directed anteriorly (<xref ref-type="bibr" rid="B23">Savchenko 1960</xref>: 888, fig. 1).</p></tp:treatment-sec><tp:treatment-sec sec-type="material" id="SECID0EBIAG"><title>Material examined.</title><p>Recorded from Nepal and Upper Burma (<named-content xmlns:xlink="http://www.w3.org/1999/xlink" content-type="dwc:institutional_code" xlink:type="simple">BMNH</named-content>).</p></tp:treatment-sec><tp:treatment-sec sec-type="distribution" id="SECID0EMIAG"><title>Distribution.</title><p>India (Assam), Laos, Myanmar, Nepal.</p><fig id="F4" position="float" orientation="portrait"><object-id xmlns:xlink="http://www.w3.org/1999/xlink" content-type="doi" xlink:type="simple">10.3897/zookeys.982.49781.figures11-14</object-id><object-id xmlns:xlink="http://www.w3.org/1999/xlink" content-type="arpha" xlink:type="simple">29ED331B-82AF-5FE6-817A-D1595280A4C0</object-id><label>Figures 11–14.</label><caption><p><tp:taxon-name><tp:taxon-name-part taxon-name-part-type="genus" reg="Tipula">Tipula</tp:taxon-name-part> (<tp:taxon-name-part taxon-name-part-type="subgenus" reg="Formotipula">Formotipula</tp:taxon-name-part>) <tp:taxon-name-part taxon-name-part-type="species" reg="melanomera">melanomera</tp:taxon-name-part> <tp:taxon-name-part taxon-name-part-type="subspecies" reg="melanomera">melanomera</tp:taxon-name-part></tp:taxon-name> Walker, male <bold>11</bold> habitus, lateral view <bold>12</bold> head and thorax, dorsal view <bold>13</bold> left wing <bold>14</bold> hypopygium, dorsal view.</p></caption><graphic xmlns:xlink="http://www.w3.org/1999/xlink" xlink:href="zookeys-982-011-g004.jpg" position="float" orientation="portrait" xlink:type="simple" id="oo_470380.jpg"><uri content-type="original_file" xlink:type="simple">https://binary.pensoft.net/fig/470380</uri></graphic></fig></tp:treatment-sec><ref-list><ref id="B27"><mixed-citation xmlns:xlink="http://www.w3.org/1999/xlink" xlink:type="simple"><person-group><name name-style="western"><surname>Walker</surname><given-names>F</given-names></name></person-group> (<year>1848</year>) <source>List of the Specimens of Dipterous Insects in the Collection of the British Museum. Part 1.</source><publisher-name>The Trustees of the British Museum</publisher-name>, <publisher-loc>London</publisher-loc>, <size units="page">229 pp</size>.</mixed-citation></ref><ref id="B14"><mixed-citation xmlns:xlink="http://www.w3.org/1999/xlink" xlink:type="simple"><person-group><name name-style="western"><surname>Edwards</surname><given-names>FW</given-names></name></person-group> (<year>1932</year>) <article-title>The Indian species of <italic><tp:taxon-name><tp:taxon-name-part taxon-name-part-type="genus">Tipula</tp:taxon-name-part></tp:taxon-name></italic> (<tp:taxon-name><tp:taxon-name-part taxon-name-part-type="order">Diptera</tp:taxon-name-part></tp:taxon-name>, <tp:taxon-name><tp:taxon-name-part taxon-name-part-type="family">Tipulidae</tp:taxon-name-part></tp:taxon-name>). Part II.</article-title><source>Stylops</source><volume>1</volume>: <fpage>233</fpage>–<lpage>240</lpage>. <ext-link xlink:type="simple" ext-link-type="doi" xlink:href="10.1111/j.1365-3113.1932.tb01337.x">https://doi.org/10.1111/j.1365-3113.1932.tb01337.x</ext-link></mixed-citation></ref><ref id="B23"><mixed-citation xmlns:xlink="http://www.w3.org/1999/xlink" xlink:type="simple"><person-group><name name-style="western"><surname>Savchenko</surname><given-names>EN</given-names></name></person-group> (<year>1960</year>) <article-title>Scientific results of the Chinese-Soviet zoological-botanical expeditions of 1955–1957 to South Western China. On the crane flies (<tp:taxon-name><tp:taxon-name-part taxon-name-part-type="order">Diptera</tp:taxon-name-part></tp:taxon-name>, <tp:taxon-name><tp:taxon-name-part taxon-name-part-type="family">Tipulidae</tp:taxon-name-part></tp:taxon-name>) of SW China.</article-title><source>Entomologicheskoe Obozrenie</source><volume>39</volume>: <fpage>885</fpage>–<lpage>892</lpage>. [In Russian]</mixed-citation></ref></ref-list></tp:taxon-treatment>
