# Supplementary material for: New and little-known species of Tipula Linnaeus (Diptera, Tipulidae) from Laos, with a new synonym
Source: Zookeys. 2020 Nov 2;982:11–31. doi: 10.3897/zookeys.982.49781 (PMC7652812; doi:10.3897/zookeys.982.49781)
Supplement: XML Treatment for Tipula (Formotipula) melanopyga [file zookeys.982.49781-treatment3.xml]

<!DOCTYPE tp:taxon-treatment
  PUBLIC "-//TaxonX//DTD Taxonomic Treatment Publishing DTD v0 20100105//EN" "tax-treatment-NSO.dtd">
<tp:taxon-treatment xmlns:tp="http://www.plazi.org/taxpub"><tp:treatment-meta><kwd-group><label>Taxon classification</label><kwd><named-content xmlns:xlink="http://www.w3.org/1999/xlink" content-type="kingdom">Animalia</named-content></kwd><kwd><named-content xmlns:xlink="http://www.w3.org/1999/xlink" content-type="order">Diptera</named-content></kwd><kwd><named-content xmlns:xlink="http://www.w3.org/1999/xlink" content-type="family">Tipulidae</named-content></kwd></kwd-group><mixed-citation publication-type="journal"><person-group><name><surname>Zhang</surname><given-names>Bing</given-names></name><name><surname>Ren</surname><given-names>Jinlong</given-names></name><name><surname>Li</surname><given-names>Yan</given-names></name><name><surname>Yang</surname><given-names>Ding</given-names></name></person-group><article-title>New and little-known species of <italic><tp:taxon-name><tp:taxon-name-part taxon-name-part-type="genus" reg="Tipula">Tipula</tp:taxon-name-part></tp:taxon-name></italic> Linnaeus (<tp:taxon-name><tp:taxon-name-part taxon-name-part-type="order">Diptera</tp:taxon-name-part></tp:taxon-name>, <tp:taxon-name><tp:taxon-name-part taxon-name-part-type="family">Tipulidae</tp:taxon-name-part></tp:taxon-name>) from Laos, with a new synonym</article-title><source>Zookeys</source><day>02</day><month>11</month><year>2020</year><volume>982</volume><fpage>11</fpage><lpage>31</lpage><pub-id pub-id-type="doi">10.3897/zookeys.982.49781</pub-id></mixed-citation></tp:treatment-meta><tp:nomenclature><label>3.</label><tp:taxon-name><object-id xmlns:xlink="http://www.w3.org/1999/xlink" content-type="arpha" xlink:type="simple">BC99E99D-42D5-5B1A-A657-915435D80001</object-id>
              <tp:taxon-name-part taxon-name-part-type="genus" reg="Tipula">Tipula</tp:taxon-name-part> (<tp:taxon-name-part taxon-name-part-type="subgenus" reg="Formotipula">Formotipula</tp:taxon-name-part>) <tp:taxon-name-part taxon-name-part-type="species" reg="melanopyga">melanopyga</tp:taxon-name-part></tp:taxon-name><tp:taxon-authority>Edwards, 1926</tp:taxon-authority><xref ref-type="fig" rid="F5">Figs 15–18</xref><tp:nomenclature-citation-list><tp:nomenclature-citation><tp:taxon-name>
                  <tp:taxon-name-part taxon-name-part-type="genus" reg="Tipula">Tipula</tp:taxon-name-part> <tp:taxon-name-part taxon-name-part-type="species" reg="melanopyga">melanopyga</tp:taxon-name-part></tp:taxon-name><comment><xref ref-type="bibr" rid="B11">Edwards 1926</xref>: 53. Type locality: Laos: Nam Mat.</comment></tp:nomenclature-citation><tp:nomenclature-citation><tp:taxon-name>
                  <tp:taxon-name-part taxon-name-part-type="genus" reg="Tipula">Tipula</tp:taxon-name-part> (<tp:taxon-name-part taxon-name-part-type="subgenus" reg="Formotipula">Formotipula</tp:taxon-name-part>) <tp:taxon-name-part taxon-name-part-type="species" reg="melanopyga">melanopyga</tp:taxon-name-part></tp:taxon-name><comment>: <xref ref-type="bibr" rid="B18">Li et al. 2013</xref>: 204.</comment></tp:nomenclature-citation></tp:nomenclature-citation-list></tp:nomenclature><tp:treatment-sec sec-type="diagnosis" id="SECID0EKMAG"><title>Diagnosis.</title><p>Abdomen yellowish-white pruinose has blackish brown stripes, last two segments dark brown. Male ninth tergite has a slender hammer-shaped projection at middle. Clasper of the gonostylus with two short acute blackened spines (<xref ref-type="bibr" rid="B18">Li et al. 2013</xref>: 205, figs 16–18).</p></tp:treatment-sec><tp:treatment-sec sec-type="type material" id="SECID0E4MAG"><title>Type material examined.</title><p>Paratype, male, Laos: Nam Mat, 15 April 1918 (<named-content xmlns:xlink="http://www.w3.org/1999/xlink" content-type="dwc:institutional_code" xlink:type="simple">BMNH</named-content>).</p></tp:treatment-sec><tp:treatment-sec sec-type="distribution" id="SECID0EINAG"><title>Distribution.</title><p>China (Yunnan), Laos.</p><fig id="F5" position="float" orientation="portrait"><object-id xmlns:xlink="http://www.w3.org/1999/xlink" content-type="doi" xlink:type="simple">10.3897/zookeys.982.49781.figures15-18</object-id><object-id xmlns:xlink="http://www.w3.org/1999/xlink" content-type="arpha" xlink:type="simple">643E3D00-7321-5C1C-BE7C-C42EA32176BF</object-id><label>Figures 15–18.</label><caption><p><tp:taxon-name><tp:taxon-name-part taxon-name-part-type="genus" reg="Tipula">Tipula</tp:taxon-name-part> (<tp:taxon-name-part taxon-name-part-type="subgenus" reg="Formotipula">Formotipula</tp:taxon-name-part>) <tp:taxon-name-part taxon-name-part-type="species" reg="melanopyga">melanopyga</tp:taxon-name-part></tp:taxon-name> Edwards, male <bold>15</bold> habitus, lateral view <bold>16</bold> left wing <bold>17</bold> head and thorax, dorsal view <bold>18</bold> hypopygium, ventral view.</p></caption><graphic xmlns:xlink="http://www.w3.org/1999/xlink" xlink:href="zookeys-982-011-g005.jpg" position="float" orientation="portrait" xlink:type="simple" id="oo_470381.jpg"><uri content-type="original_file" xlink:type="simple">https://binary.pensoft.net/fig/470381</uri></graphic></fig></tp:treatment-sec><ref-list><ref id="B11"><mixed-citation xmlns:xlink="http://www.w3.org/1999/xlink" xlink:type="simple"><person-group><name name-style="western"><surname>Edwards</surname><given-names>FW</given-names></name></person-group> (<year>1926</year>) <article-title>On some crane-flies from French Indo-China.</article-title><source>Encyclopédie Entomologique, (Série B II), <tp:taxon-name><tp:taxon-name-part taxon-name-part-type="order">Diptera</tp:taxon-name-part></tp:taxon-name></source><volume>3</volume>: <fpage>48</fpage>–<lpage>55</lpage>.</mixed-citation></ref><ref id="B18"><mixed-citation xmlns:xlink="http://www.w3.org/1999/xlink" xlink:type="simple"><person-group><name name-style="western"><surname>Li</surname><given-names>T</given-names></name><name name-style="western"><surname>Yang</surname><given-names>D</given-names></name><name name-style="western"><surname>Chen</surname><given-names>NZ</given-names></name></person-group> (<year>2013</year>) <article-title>Two new species of the subgenus <tp:taxon-name><tp:taxon-name-part taxon-name-part-type="subgenus">Formotipula</tp:taxon-name-part></tp:taxon-name> Matsumura (<tp:taxon-name><tp:taxon-name-part taxon-name-part-type="order">Diptera</tp:taxon-name-part></tp:taxon-name>: <tp:taxon-name><tp:taxon-name-part taxon-name-part-type="family">Tipulidae</tp:taxon-name-part></tp:taxon-name>) from China with a key to world species.</article-title><source>Entomotaxonomia</source><volume>35</volume>(<issue>3</issue>): <fpage>195</fpage>–<lpage>210</lpage>.</mixed-citation></ref></ref-list></tp:taxon-treatment>
