# Supplementary material for: New and little-known species of Tipula Linnaeus (Diptera, Tipulidae) from Laos, with a new synonym
Source: Zookeys. 2020 Nov 2;982:11–31. doi: 10.3897/zookeys.982.49781 (PMC7652812; doi:10.3897/zookeys.982.49781)
Supplement: XML Treatment for Tipula (Nippotipula) champasakensis [file zookeys.982.49781-treatment4.xml]

<!DOCTYPE tp:taxon-treatment
  PUBLIC "-//TaxonX//DTD Taxonomic Treatment Publishing DTD v0 20100105//EN" "tax-treatment-NSO.dtd">
<tp:taxon-treatment xmlns:tp="http://www.plazi.org/taxpub"><tp:treatment-meta><kwd-group><label>Taxon classification</label><kwd><named-content xmlns:xlink="http://www.w3.org/1999/xlink" content-type="kingdom">Animalia</named-content></kwd><kwd><named-content xmlns:xlink="http://www.w3.org/1999/xlink" content-type="order">Diptera</named-content></kwd><kwd><named-content xmlns:xlink="http://www.w3.org/1999/xlink" content-type="family">Tipulidae</named-content></kwd></kwd-group><mixed-citation publication-type="journal"><person-group><name><surname>Zhang</surname><given-names>Bing</given-names></name><name><surname>Ren</surname><given-names>Jinlong</given-names></name><name><surname>Li</surname><given-names>Yan</given-names></name><name><surname>Yang</surname><given-names>Ding</given-names></name></person-group><article-title>New and little-known species of <italic><tp:taxon-name><tp:taxon-name-part taxon-name-part-type="genus" reg="Tipula">Tipula</tp:taxon-name-part></tp:taxon-name></italic> Linnaeus (<tp:taxon-name><tp:taxon-name-part taxon-name-part-type="order">Diptera</tp:taxon-name-part></tp:taxon-name>, <tp:taxon-name><tp:taxon-name-part taxon-name-part-type="family">Tipulidae</tp:taxon-name-part></tp:taxon-name>) from Laos, with a new synonym</article-title><source>Zookeys</source><day>02</day><month>11</month><year>2020</year><volume>982</volume><fpage>11</fpage><lpage>31</lpage><pub-id pub-id-type="doi">10.3897/zookeys.982.49781</pub-id></mixed-citation></tp:treatment-meta><tp:nomenclature><label>4.</label><tp:taxon-name><object-id xmlns:xlink="http://www.w3.org/1999/xlink" content-type="arpha" xlink:type="simple">C9ED37BD-7F11-56E5-B8AC-BA8BAD091D99</object-id>
              <tp:taxon-name-part taxon-name-part-type="genus" reg="Tipula">Tipula</tp:taxon-name-part> (<tp:taxon-name-part taxon-name-part-type="subgenus" reg="Nippotipula">Nippotipula</tp:taxon-name-part>) <tp:taxon-name-part taxon-name-part-type="species" reg="champasakensis">champasakensis</tp:taxon-name-part><object-id xmlns:xlink="http://www.w3.org/1999/xlink" content-type="zoobank" xlink:type="simple">http://zoobank.org/33A1651F-7FAD-4985-AC37-2E068BDAAC7C</object-id></tp:taxon-name><tp:taxon-status xmlns:xlink="http://www.w3.org/1999/xlink" xlink:type="simple">sp. nov.</tp:taxon-status><xref ref-type="fig" rid="F6">Figs 19–22</xref><xref ref-type="fig" rid="F7">, 23–27</xref><xref ref-type="fig" rid="F8">, 28–33</xref></tp:nomenclature><tp:treatment-sec sec-type="diagnosis" id="SECID0EHQAG"><title>Diagnosis.</title><p>Abdomen is reddish brown with thick brownish yellow setae. Eighth sternite extended backward, posterior margin has a deep median notch. Posterior margin of ninth tergite extended with sclerotized depression. Lobe of gonostylus is fleshy with a V-shaped depression at posterior margin. Clasper of gonostylus is duck-shaped.</p></tp:treatment-sec><tp:treatment-sec sec-type="description" id="SECID0EMQAG"><title>Description.</title><p>Male (<italic>n</italic> = 8): body length 20–23 mm, wing length 16–18 mm, antenna length 5–6 mm.</p><p>Head (Figs <xref ref-type="fig" rid="F6">19</xref>, <xref ref-type="fig" rid="F6">21</xref>). Mostly brownish yellow. Dorsal part of rostrum brownish yellow; nasus blacked; eyes dark black. Setae on head black. Antenna dark brown, except scape brownish and pedicel yellow; first flagellomere longest, slightly longer than scape. Proboscis mostly brownish, with black setae. Palpus greyish brown, with black setae.</p><p>Thorax (Figs <xref ref-type="fig" rid="F6">19</xref>, <xref ref-type="fig" rid="F6">21</xref>). Mainly brownish. Prescutum brownish yellow with three pale yellow stripes; median stripe broad basally with a light brown median line, lateral stripes oval, shorter than median stripe. Scutum brownish yellow, each lobe with two pale yellow stripes. Scutellum gray-yellow. Mediotergite yellow with long brownish yellow setae. Thoracic pleuron mostly brownish throughout, except middle of pleuron bright yellow or tinged brown. Setae on thorax brownish yellow. Legs coxae and trochanters grayish yellow, femora light brown, with subterminal dark band, tibiae, and tarsi brownish. Setae on legs black except those on coxae grayish yellow. Wings brownish yellow, with dark brown spots at the origin of Rs, M, and R<sub>4+5</sub>. Pterostigma dark brown with some macrotrichiae, Rs relatively long; cell m<sub>1</sub> petiolate (Fig. <xref ref-type="fig" rid="F6">22</xref>). Halter length approximately 2.5 mm; halter stem brownish yellow, with brownish yellow setae; halter knob pale yellow (Fig. <xref ref-type="fig" rid="F6">21</xref>).</p><p>Abdomen (Fig. <xref ref-type="fig" rid="F6">19</xref>). Mainly brownish yellow. Abdominal segments 1–6 brownish yellow with yellow setae; segments 7 and 8 with brown setae. Hypopygium reddish brown, with brown setae.</p><fig id="F6" position="float" orientation="portrait"><object-id xmlns:xlink="http://www.w3.org/1999/xlink" content-type="doi" xlink:type="simple">10.3897/zookeys.982.49781.figures19-22</object-id><object-id xmlns:xlink="http://www.w3.org/1999/xlink" content-type="arpha" xlink:type="simple">C0ABE6AE-B9FF-5210-B455-763257C4A916</object-id><label>Figures 19–22.</label><caption><p><tp:taxon-name><tp:taxon-name-part taxon-name-part-type="genus" reg="Tipula">Tipula</tp:taxon-name-part> (<tp:taxon-name-part taxon-name-part-type="subgenus" reg="Nippotipula">Nippotipula</tp:taxon-name-part>) <tp:taxon-name-part taxon-name-part-type="species" reg="champasakensis">champasakensis</tp:taxon-name-part></tp:taxon-name> sp. nov. <bold>19</bold> male habitus, lateral view <bold>20</bold> female habitus, lateral view; <bold>21</bold> male head and thorax, dorsal view <bold>22</bold> male right wing. Scale bar: 1.0 mm.</p></caption><graphic xmlns:xlink="http://www.w3.org/1999/xlink" xlink:href="zookeys-982-011-g006.jpg" position="float" orientation="portrait" xlink:type="simple" id="oo_470382.jpg"><uri content-type="original_file" xlink:type="simple">https://binary.pensoft.net/fig/470382</uri></graphic></fig><p>Hypopygium (Figs <xref ref-type="fig" rid="F6">19</xref>, <xref ref-type="fig" rid="F7">23–27</xref>). Eighth sternite extended backward, posterior margin with a deep median notch and setae; two small, triangular processes present at bottom of notch. Posterior margin of ninth tergite extended with ossified depression; middle of extension with a small spiny protrusion. Ninth sternite with dark-brown setae laterally. Lobe of gonostylus fleshy with dense, dark-brown setae on outer side and dense, black, obtuse spinules on inner side, posterior margin with a V-shaped depression. Clasper of gonostylus duck-shaped; posterior crest with longer setae.</p><p>Semen pump (Figs <xref ref-type="fig" rid="F8">28–30</xref>). Posterior immovable apodeme (<abbrev xmlns:xlink="http://www.w3.org/1999/xlink" xlink:title="Posterior immovable apodeme" id="ABBRID0EWTAG" xlink:type="simple">pia</abbrev>) reddish brown, rod-like, and directed backward, symmetrical on both sides. Compressor apodeme (<abbrev xmlns:xlink="http://www.w3.org/1999/xlink" xlink:title="Compressor apodeme" id="ABBRID0E1TAG" xlink:type="simple">ca</abbrev>) fan-shaped and directed ventrally. Anterior immovable apodeme (aia) wing-shaped. Other appendages complex, as shown in Figures <xref ref-type="fig" rid="F8">28–30</xref>.</p><p>Female (<italic>n</italic> = 2): body length 22–23 mm, wing length 17–18 mm, antenna length 5–6 mm.</p><p>Female resembles male in head and thorax, except abdomen plump (Fig. <xref ref-type="fig" rid="F6">20</xref>). Eighth tergite and eighth sternite reddish brown throughout. Ninth tergite, ninth sternite, and basal region of tenth tergite dark reddish brown (Figs <xref ref-type="fig" rid="F8">31–33</xref>).</p><p>Ovipositor reddish brown (Figs <xref ref-type="fig" rid="F8">31–33</xref>). Cercus narrowed toward tip. Hypovalve curved, broad apically.</p></tp:treatment-sec><tp:treatment-sec sec-type="type material" id="SECID0EWUAG"><title>Type material.</title><p><bold><italic>Holotype</italic></bold>: male (<named-content xmlns:xlink="http://www.w3.org/1999/xlink" content-type="dwc:institutional_code" xlink:type="simple">CAU</named-content>), Laos: Champasak, Soukhouma, Dond Hua Sao N. B., 2017.VI.19, Liang Wang (light trap). <bold><italic>Paratypes</italic></bold>: 2 males 2 females (<named-content xmlns:xlink="http://www.w3.org/1999/xlink" content-type="dwc:institutional_code" xlink:type="simple">CAU</named-content>), Laos: Champasak, Sabaidee Valley, 2017.VI.16, Liang Wang (light trap); 5 males (<named-content xmlns:xlink="http://www.w3.org/1999/xlink" content-type="dwc:institutional_code" xlink:type="simple">CAU</named-content>), Laos: Champasak, Soukhouma, Dond Hua Sao N. B., 2017.VI.19, Liang Wang (light trap).</p><fig id="F7" position="float" orientation="portrait"><object-id xmlns:xlink="http://www.w3.org/1999/xlink" content-type="doi" xlink:type="simple">10.3897/zookeys.982.49781.figures23-27</object-id><object-id xmlns:xlink="http://www.w3.org/1999/xlink" content-type="arpha" xlink:type="simple">4D8627DF-3AE8-51DA-AE5E-D3BCC236591A</object-id><label>Figures 23–27.</label><caption><p><tp:taxon-name><tp:taxon-name-part taxon-name-part-type="genus" reg="Tipula">Tipula</tp:taxon-name-part> (<tp:taxon-name-part taxon-name-part-type="subgenus" reg="Nippotipula">Nippotipula</tp:taxon-name-part>) <tp:taxon-name-part taxon-name-part-type="species" reg="champasakensis">champasakensis</tp:taxon-name-part></tp:taxon-name> sp. nov., male <bold>23</bold> hypopygium, lateral view <bold>24</bold> ninth tergite, dorsal view <bold>25</bold> eighth sternite, ventral view; <bold>26</bold> lobe of gonostylus, lateral view <bold>27</bold> clasper of gonostylus, lateral view. tg 8 = eighth tergite, tg 9 = ninth tergite, st 8 = eighth sternite, st 9 = ninth sternite, lg = lobe of gonostylus. Scale bars: 1.0 mm (<bold>23–25</bold>); 0.5 mm (<bold>26, 27</bold>).</p></caption><graphic xmlns:xlink="http://www.w3.org/1999/xlink" xlink:href="zookeys-982-011-g007.jpg" position="float" orientation="portrait" xlink:type="simple" id="oo_470383.jpg"><uri content-type="original_file" xlink:type="simple">https://binary.pensoft.net/fig/470383</uri></graphic></fig></tp:treatment-sec><tp:treatment-sec sec-type="distribution" id="SECID0E3WAG"><title>Distribution.</title><p>Laos (Champasak).</p></tp:treatment-sec><tp:treatment-sec sec-type="etymology" id="SECID0EBXAG"><title>Etymology.</title><p>The species is named after Champasak Province, where the type locality is located.</p></tp:treatment-sec><tp:treatment-sec sec-type="remarks" id="SECID0EQXAG"><title>Remarks.</title><p>This new species is somewhat similar to <tp:taxon-name><tp:taxon-name-part taxon-name-part-type="genus" reg="Tipula">T.</tp:taxon-name-part> (<tp:taxon-name-part taxon-name-part-type="subgenus" reg="Nippotipula">N.</tp:taxon-name-part>) <tp:taxon-name-part taxon-name-part-type="species" reg="coquilletti">coquilletti</tp:taxon-name-part></tp:taxon-name> Enderlein, 1912 from Japan and <tp:taxon-name><tp:taxon-name-part taxon-name-part-type="genus" reg="Tipula">T.</tp:taxon-name-part> (<tp:taxon-name-part taxon-name-part-type="subgenus" reg="Nippotipula">N.</tp:taxon-name-part>) <tp:taxon-name-part taxon-name-part-type="species" reg="sinica">sinica</tp:taxon-name-part></tp:taxon-name> Alexander, 1935 from China (Zhejiang) in having a similarly shaped hypopygium, but it can be separated from these species by the shape of the eighth sternite and ninth tergite, posterior margin of eighth sternite with V-shaped notch which with two long triangular processes at bottom, and posterior margin of ninth tergite with a small spiny protrusion at middle. In <tp:taxon-name><tp:taxon-name-part taxon-name-part-type="genus" reg="Tipula">T.</tp:taxon-name-part> (<tp:taxon-name-part taxon-name-part-type="subgenus" reg="Nippotipula">N.</tp:taxon-name-part>) <tp:taxon-name-part taxon-name-part-type="species" reg="coquilletti">coquilletti</tp:taxon-name-part></tp:taxon-name>, the posterior margin of eighth sternite is without processes and V -shaped depression, and the posterior margin of the ninth tergite has a V-shaped notch. In <tp:taxon-name><tp:taxon-name-part taxon-name-part-type="genus" reg="Tipula">T.</tp:taxon-name-part> (<tp:taxon-name-part taxon-name-part-type="subgenus" reg="Nippotipula">N.</tp:taxon-name-part>) <tp:taxon-name-part taxon-name-part-type="species" reg="sinica">sinica</tp:taxon-name-part></tp:taxon-name>, the eighth sternite is without processes and V-shaped depression, and the posterior margin of the ninth tergite is extended with a sclerotized U-shaped depression.</p><fig id="F8" position="float" orientation="portrait"><object-id xmlns:xlink="http://www.w3.org/1999/xlink" content-type="doi" xlink:type="simple">10.3897/zookeys.982.49781.figures28-33</object-id><object-id xmlns:xlink="http://www.w3.org/1999/xlink" content-type="arpha" xlink:type="simple">DA52E55B-18ED-5EB8-A1F5-D899D58F3EC4</object-id><label>Figures 28–33.</label><caption><p><tp:taxon-name><tp:taxon-name-part taxon-name-part-type="genus" reg="Tipula">Tipula</tp:taxon-name-part> (<tp:taxon-name-part taxon-name-part-type="subgenus" reg="Nippotipula">Nippotipula</tp:taxon-name-part>) <tp:taxon-name-part taxon-name-part-type="species" reg="champasakensis">champasakensis</tp:taxon-name-part></tp:taxon-name> sp. nov. <bold>28</bold>﻿﻿﻿–<bold>30</bold> male <bold>28</bold> semen pump, ventral view <bold>29</bold> semen pump, dorsal view <bold>30</bold> semen pump, lateral view <bold>31–33</bold> female <bold>31</bold> ovipositor, lateral view <bold>32</bold> ovipositor, dorsal view <bold>33</bold> ovipositor, ventral view. tg 8 = eighth tergite, tg 9 = ninth tergite, tg 10 = tenth tergite, st 8 = eighth sternite, st 9 = ninth sternite, aia = anterior immovable apodeme, <abbrev xmlns:xlink="http://www.w3.org/1999/xlink" xlink:title="Posterior immovable apodeme" id="ABBRID0E53AG" xlink:type="simple">pia</abbrev> = posterior immovable apodeme, <abbrev xmlns:xlink="http://www.w3.org/1999/xlink" xlink:title="Compressor apodeme" id="ABBRID0EC4AG" xlink:type="simple">ca</abbrev> = compressor apodeme, ce = cercus, hy = hypovalva. Scale bars: 0.5 mm (<bold>28–30</bold>); 1.0 mm (<bold>31–33</bold>).</p></caption><graphic xmlns:xlink="http://www.w3.org/1999/xlink" xlink:href="zookeys-982-011-g008.jpg" position="float" orientation="portrait" xlink:type="simple" id="oo_470384.jpg"><uri content-type="original_file" xlink:type="simple">https://binary.pensoft.net/fig/470384</uri></graphic></fig></tp:treatment-sec></tp:taxon-treatment>
