# Supplementary material for: New and little-known species of Tipula Linnaeus (Diptera, Tipulidae) from Laos, with a new synonym
Source: Zookeys. 2020 Nov 2;982:11–31. doi: 10.3897/zookeys.982.49781 (PMC7652812; doi:10.3897/zookeys.982.49781)
Supplement: XML Treatment for Tipula (Platytipula) sessilis [file zookeys.982.49781-treatment5.xml]

<!DOCTYPE tp:taxon-treatment
  PUBLIC "-//TaxonX//DTD Taxonomic Treatment Publishing DTD v0 20100105//EN" "tax-treatment-NSO.dtd">
<tp:taxon-treatment xmlns:tp="http://www.plazi.org/taxpub"><tp:treatment-meta><kwd-group><label>Taxon classification</label><kwd><named-content xmlns:xlink="http://www.w3.org/1999/xlink" content-type="kingdom">Animalia</named-content></kwd><kwd><named-content xmlns:xlink="http://www.w3.org/1999/xlink" content-type="order">Diptera</named-content></kwd><kwd><named-content xmlns:xlink="http://www.w3.org/1999/xlink" content-type="family">Tipulidae</named-content></kwd></kwd-group><mixed-citation publication-type="journal"><person-group><name><surname>Zhang</surname><given-names>Bing</given-names></name><name><surname>Ren</surname><given-names>Jinlong</given-names></name><name><surname>Li</surname><given-names>Yan</given-names></name><name><surname>Yang</surname><given-names>Ding</given-names></name></person-group><article-title>New and little-known species of <italic><tp:taxon-name><tp:taxon-name-part taxon-name-part-type="genus" reg="Tipula">Tipula</tp:taxon-name-part></tp:taxon-name></italic> Linnaeus (<tp:taxon-name><tp:taxon-name-part taxon-name-part-type="order">Diptera</tp:taxon-name-part></tp:taxon-name>, <tp:taxon-name><tp:taxon-name-part taxon-name-part-type="family">Tipulidae</tp:taxon-name-part></tp:taxon-name>) from Laos, with a new synonym</article-title><source>Zookeys</source><day>02</day><month>11</month><year>2020</year><volume>982</volume><fpage>11</fpage><lpage>31</lpage><pub-id pub-id-type="doi">10.3897/zookeys.982.49781</pub-id></mixed-citation></tp:treatment-meta><tp:nomenclature><label>5.</label><tp:taxon-name><object-id xmlns:xlink="http://www.w3.org/1999/xlink" content-type="arpha" xlink:type="simple">0E4A13C9-28FA-50C2-9350-7E23A44BE72F</object-id>
              <tp:taxon-name-part taxon-name-part-type="genus" reg="Tipula">Tipula</tp:taxon-name-part> (<tp:taxon-name-part taxon-name-part-type="subgenus" reg="Platytipula">Platytipula</tp:taxon-name-part>) <tp:taxon-name-part taxon-name-part-type="species" reg="sessilis">sessilis</tp:taxon-name-part></tp:taxon-name><tp:taxon-authority>Edwards, 1921</tp:taxon-authority><xref ref-type="fig" rid="F9">Figs 34–37</xref><tp:nomenclature-citation-list><tp:nomenclature-citation><tp:taxon-name>
                  <tp:taxon-name-part taxon-name-part-type="genus" reg="Tipula">Tipula</tp:taxon-name-part> <tp:taxon-name-part taxon-name-part-type="species" reg="sessilis">sessilis</tp:taxon-name-part></tp:taxon-name><comment><xref ref-type="bibr" rid="B9">Edwards 1921</xref>: 110 (as new name for <tp:taxon-name><tp:taxon-name-part taxon-name-part-type="genus" reg="Pachyrhina">Pachyrhina</tp:taxon-name-part> <tp:taxon-name-part taxon-name-part-type="species" reg="demarcata">demarcata</tp:taxon-name-part></tp:taxon-name> Brunetti, 1912).</comment></tp:nomenclature-citation><tp:nomenclature-citation><tp:taxon-name>
                  <tp:taxon-name-part taxon-name-part-type="genus" reg="Pachyrhina">Pachyrhina</tp:taxon-name-part> <tp:taxon-name-part taxon-name-part-type="species" reg="demarcata">demarcata</tp:taxon-name-part></tp:taxon-name><comment><xref ref-type="bibr" rid="B7">Brunetti 1912</xref>: 344. Type locality: India: Darjiling.</comment></tp:nomenclature-citation><tp:nomenclature-citation><tp:taxon-name>
                  <tp:taxon-name-part taxon-name-part-type="genus" reg="Tipula">Tipula</tp:taxon-name-part> <tp:taxon-name-part taxon-name-part-type="species" reg="xanthopleura">xanthopleura</tp:taxon-name-part></tp:taxon-name><comment><xref ref-type="bibr" rid="B12">Edwards 1928</xref>: 698. Type locality: India: Kumaon, Muktesar.</comment></tp:nomenclature-citation><tp:nomenclature-citation><tp:taxon-name>
                  <tp:taxon-name-part taxon-name-part-type="genus" reg="Tipula">Tipula</tp:taxon-name-part> (<tp:taxon-name-part taxon-name-part-type="subgenus" reg="Schummelia">Schummelia</tp:taxon-name-part>) <tp:taxon-name-part taxon-name-part-type="species" reg="pergrata">pergrata</tp:taxon-name-part></tp:taxon-name><comment><xref ref-type="bibr" rid="B3">Alexander 1936b</xref>: 171. Type locality: India: Assam, Khasi Hills, Cherrapunji.</comment></tp:nomenclature-citation><tp:nomenclature-citation><tp:taxon-name>
                  <tp:taxon-name-part taxon-name-part-type="genus" reg="Tipula">Tipula</tp:taxon-name-part> (<tp:taxon-name-part taxon-name-part-type="subgenus" reg="Platytipula">Platytipula</tp:taxon-name-part>) <tp:taxon-name-part taxon-name-part-type="species" reg="xanthopleura">xanthopleura</tp:taxon-name-part></tp:taxon-name><comment>: <xref ref-type="bibr" rid="B24">Savchenko 1961</xref>: 67.</comment></tp:nomenclature-citation><tp:nomenclature-citation><tp:taxon-name>
                  <tp:taxon-name-part taxon-name-part-type="genus" reg="Tipula">Tipula</tp:taxon-name-part> (<tp:taxon-name-part taxon-name-part-type="subgenus" reg="Schummelia">Schummelia</tp:taxon-name-part>) <tp:taxon-name-part taxon-name-part-type="species" reg="sessilis">sessilis</tp:taxon-name-part></tp:taxon-name><comment>: <xref ref-type="bibr" rid="B5">Alexander and Alexander 1973</xref>: 57.</comment></tp:nomenclature-citation><tp:nomenclature-citation><tp:taxon-name>
                  <tp:taxon-name-part taxon-name-part-type="genus" reg="Tipula">Tipula</tp:taxon-name-part> (<tp:taxon-name-part taxon-name-part-type="subgenus" reg="Schummelia">Schummelia</tp:taxon-name-part>) <tp:taxon-name-part taxon-name-part-type="species" reg="xanthopleura">xanthopleura</tp:taxon-name-part></tp:taxon-name><comment>: <xref ref-type="bibr" rid="B5">Alexander and Alexander 1973</xref>: 57.</comment></tp:nomenclature-citation><tp:nomenclature-citation><tp:taxon-name>
                  <tp:taxon-name-part taxon-name-part-type="genus" reg="Tipula">Tipula</tp:taxon-name-part> (<tp:taxon-name-part taxon-name-part-type="subgenus" reg="Schummelia">Schummelia</tp:taxon-name-part>) <tp:taxon-name-part taxon-name-part-type="species" reg="demarcata">demarcata</tp:taxon-name-part></tp:taxon-name><comment>: <xref ref-type="bibr" rid="B17">Joseph 1974</xref>: 251.</comment></tp:nomenclature-citation></tp:nomenclature-citation-list></tp:nomenclature><tp:treatment-sec sec-type="diagnosis" id="SECID0E5DBG"><title>Diagnosis.</title><p>Thoracic prescutum has three brown stripes; wing is brownish yellow and with brown pterostigma; Rs is a little longer than R<sub>2+3</sub> and relatively straight; petiole of cell m<sub>1</sub> is short. Abdomen is brownish yellow; notch of ninth sternite has a depressed semicircular lobe; lobe of gonostylus slender and gradually narrowed to obtuse tip, before the apex slightly narrower; clasper of gonostylus is a shallow, beak blackened, surface with abundant minute setae, lower lobe well developed (<xref ref-type="bibr" rid="B3">Alexander 1936b</xref>: 171, pl. 2, fig. 25).</p></tp:treatment-sec><tp:treatment-sec sec-type="type material" id="SECID0EVEBG"><title>Type material examined.</title><p>Holotype, male, India: Kumaon, Muktesar, Khasi Hills, Cherrapunji, 1 April 1922 (<tp:taxon-name><tp:taxon-name-part taxon-name-part-type="genus" reg="Tipula">T.</tp:taxon-name-part></tp:taxon-name> B. Fletcher) (<named-content xmlns:xlink="http://www.w3.org/1999/xlink" content-type="dwc:institutional_code" xlink:type="simple">BMNH</named-content>).</p></tp:treatment-sec><tp:treatment-sec sec-type="distribution" id="SECID0EGFBG"><title>Distribution.</title><p>China (Xizang), India (Assam, Uttarakhand, Uttar Pradesh, W Bengal), “Indochina” (= ?Laos), Tajikistan.</p><fig id="F9" position="float" orientation="portrait"><object-id xmlns:xlink="http://www.w3.org/1999/xlink" content-type="doi" xlink:type="simple">10.3897/zookeys.982.49781.figures34-37</object-id><object-id xmlns:xlink="http://www.w3.org/1999/xlink" content-type="arpha" xlink:type="simple">4A37E5F0-258F-5FEB-BC35-D4FBD0482680</object-id><label>Figures 34–37.</label><caption><p><tp:taxon-name><tp:taxon-name-part taxon-name-part-type="genus" reg="Tipula">Tipula</tp:taxon-name-part> (<tp:taxon-name-part taxon-name-part-type="subgenus" reg="Platytipula">Platytipula</tp:taxon-name-part>) <tp:taxon-name-part taxon-name-part-type="species" reg="sessilis">sessilis</tp:taxon-name-part></tp:taxon-name> Edwards, male <bold>34</bold> habitus, lateral view <bold>35</bold> head and thorax, dorsal view <bold>36</bold> hypopygium, dorsal view <bold>37</bold> right wing.</p></caption><graphic xmlns:xlink="http://www.w3.org/1999/xlink" xlink:href="zookeys-982-011-g009.jpg" position="float" orientation="portrait" xlink:type="simple" id="oo_470385.jpg"><uri content-type="original_file" xlink:type="simple">https://binary.pensoft.net/fig/470385</uri></graphic></fig></tp:treatment-sec><ref-list><ref id="B9"><mixed-citation xmlns:xlink="http://www.w3.org/1999/xlink" xlink:type="simple"><person-group><name name-style="western"><surname>Edwards</surname><given-names>FW</given-names></name></person-group> (<year>1921</year>) New and little-known <tp:taxon-name><tp:taxon-name-part taxon-name-part-type="family">Tipulidae</tp:taxon-name-part></tp:taxon-name>, chiefly from Formosa. Part II. Annals and Magazine of Natural History (Series 9) 8: 99–115. <ext-link xlink:type="simple" ext-link-type="doi" xlink:href="10.1080/00222932108632560">https://doi.org/10.1080/00222932108632560</ext-link></mixed-citation></ref><ref id="B7"><mixed-citation xmlns:xlink="http://www.w3.org/1999/xlink" xlink:type="simple"><person-group><name name-style="western"><surname>Brunetti</surname><given-names>E</given-names></name></person-group> (<year>1912</year>) <article-title><tp:taxon-name><tp:taxon-name-part taxon-name-part-type="order">Diptera</tp:taxon-name-part></tp:taxon-name><tp:taxon-name><tp:taxon-name-part taxon-name-part-type="suborder">Nematocera</tp:taxon-name-part></tp:taxon-name> (excluding <tp:taxon-name><tp:taxon-name-part taxon-name-part-type="family">Chironomidae</tp:taxon-name-part></tp:taxon-name> and <tp:taxon-name><tp:taxon-name-part taxon-name-part-type="family">Culicidae</tp:taxon-name-part></tp:taxon-name>).</article-title><source>Fauna of British India, including Ceylon and Burma</source><volume>1</volume>: <fpage>1</fpage>–<lpage>581</lpage>. <ext-link xlink:type="simple" ext-link-type="doi" xlink:href="10.5962/bhl.title.8711">https://doi.org/10.5962/bhl.title.8711</ext-link></mixed-citation></ref><ref id="B12"><mixed-citation xmlns:xlink="http://www.w3.org/1999/xlink" xlink:type="simple"><person-group><name name-style="western"><surname>Edwards</surname><given-names>FW</given-names></name></person-group> (<year>1928</year>) Some nematocerous <tp:taxon-name><tp:taxon-name-part taxon-name-part-type="order">Diptera</tp:taxon-name-part></tp:taxon-name> from Yunnan and Tibet. Annals and Magazine of Natural History (Series 10) 1: 681–703. <ext-link xlink:type="simple" ext-link-type="doi" xlink:href="10.1080/00222932808672840">https://doi.org/10.1080/00222932808672840</ext-link></mixed-citation></ref><ref id="B3"><mixed-citation xmlns:xlink="http://www.w3.org/1999/xlink" xlink:type="simple"><person-group><name name-style="western"><surname>Alexander</surname><given-names>CP</given-names></name></person-group> (<year>1936b</year>) <article-title>New or little-known <tp:taxon-name><tp:taxon-name-part taxon-name-part-type="family">Tipulidae</tp:taxon-name-part></tp:taxon-name> from eastern Asia (<tp:taxon-name><tp:taxon-name-part taxon-name-part-type="order">Diptera</tp:taxon-name-part></tp:taxon-name>). XXXIII.</article-title><source>Philippine Journal of Science</source><volume>61</volume>: <fpage>169</fpage>–<lpage>203</lpage>.</mixed-citation></ref><ref id="B24"><mixed-citation xmlns:xlink="http://www.w3.org/1999/xlink" xlink:type="simple"><person-group><name name-style="western"><surname>Savchenko</surname><given-names>EN</given-names></name></person-group> (<year>1961</year>) <article-title>Crane-flies (<tp:taxon-name><tp:taxon-name-part taxon-name-part-type="order">Diptera</tp:taxon-name-part></tp:taxon-name>, <tp:taxon-name><tp:taxon-name-part taxon-name-part-type="family">Tipulidae</tp:taxon-name-part></tp:taxon-name>), Subfamily <tp:taxon-name><tp:taxon-name-part taxon-name-part-type="subfamily">Tipulinae</tp:taxon-name-part></tp:taxon-name>, Genus <italic><tp:taxon-name><tp:taxon-name-part taxon-name-part-type="genus">Tipula</tp:taxon-name-part></tp:taxon-name></italic> L., (Part 1). Fauna USSR, New Series, 79, <tp:taxon-name><tp:taxon-name-part taxon-name-part-type="class">Insecta</tp:taxon-name-part></tp:taxon-name><tp:taxon-name><tp:taxon-name-part taxon-name-part-type="order">Diptera</tp:taxon-name-part></tp:taxon-name>.</article-title><source>Publishing House of the Academy of Sciences of the USSR, Moscow,</source><volume>2</volume>(<issue>3</issue>): <fpage>1</fpage>–<lpage>487</lpage>. [In Russian]</mixed-citation></ref><ref id="B5"><mixed-citation xmlns:xlink="http://www.w3.org/1999/xlink" xlink:type="simple"><person-group><name name-style="western"><surname>Alexander</surname><given-names>CP</given-names></name><name name-style="western"><surname>Alexander</surname><given-names>MM</given-names></name></person-group> (<year>1973</year>) <tp:taxon-name><tp:taxon-name-part taxon-name-part-type="family">Tipulidae</tp:taxon-name-part></tp:taxon-name>. Catalog of the <tp:taxon-name><tp:taxon-name-part taxon-name-part-type="order">Diptera</tp:taxon-name-part></tp:taxon-name> of the Oriental Region, I: 10–224.</mixed-citation></ref><ref id="B17"><mixed-citation xmlns:xlink="http://www.w3.org/1999/xlink" xlink:type="simple"><person-group><name name-style="western"><surname>Joseph</surname><given-names>ANT</given-names></name></person-group> (<year>1974</year>) <article-title>The Brunetti types of <tp:taxon-name><tp:taxon-name-part taxon-name-part-type="family">Tipulidae</tp:taxon-name-part></tp:taxon-name> (<tp:taxon-name><tp:taxon-name-part taxon-name-part-type="order">Diptera</tp:taxon-name-part></tp:taxon-name>) in the collection of the Zoological Survey of India. Part III. <italic><tp:taxon-name><tp:taxon-name-part taxon-name-part-type="genus">Tipula</tp:taxon-name-part></tp:taxon-name></italic> Linnaeus.</article-title><source>Oriental Insects</source><volume>8</volume>: <fpage>241</fpage>–<lpage>280</lpage>. <ext-link xlink:type="simple" ext-link-type="doi" xlink:href="10.1080/00305316.1974.10434860">https://doi.org/10.1080/00305316.1974.10434860</ext-link></mixed-citation></ref></ref-list></tp:taxon-treatment>
