# Supplementary material for: New and little-known species of Tipula Linnaeus (Diptera, Tipulidae) from Laos, with a new synonym
Source: Zookeys. 2020 Nov 2;982:11–31. doi: 10.3897/zookeys.982.49781 (PMC7652812; doi:10.3897/zookeys.982.49781)
Supplement: XML Treatment for Tipula [file zookeys.982.49781-treatment6.xml]

<!DOCTYPE tp:taxon-treatment
  PUBLIC "-//TaxonX//DTD Taxonomic Treatment Publishing DTD v0 20100105//EN" "tax-treatment-NSO.dtd">
<tp:taxon-treatment xmlns:tp="http://www.plazi.org/taxpub"><tp:treatment-meta><kwd-group><label>Taxon classification</label><kwd><named-content xmlns:xlink="http://www.w3.org/1999/xlink" content-type="kingdom">Animalia</named-content></kwd><kwd><named-content xmlns:xlink="http://www.w3.org/1999/xlink" content-type="order">Diptera</named-content></kwd><kwd><named-content xmlns:xlink="http://www.w3.org/1999/xlink" content-type="family">Tipulidae</named-content></kwd></kwd-group><mixed-citation publication-type="journal"><person-group><name><surname>Zhang</surname><given-names>Bing</given-names></name><name><surname>Ren</surname><given-names>Jinlong</given-names></name><name><surname>Li</surname><given-names>Yan</given-names></name><name><surname>Yang</surname><given-names>Ding</given-names></name></person-group><article-title>New and little-known species of <italic><tp:taxon-name><tp:taxon-name-part taxon-name-part-type="genus" reg="Tipula">Tipula</tp:taxon-name-part></tp:taxon-name></italic> Linnaeus (<tp:taxon-name><tp:taxon-name-part taxon-name-part-type="order">Diptera</tp:taxon-name-part></tp:taxon-name>, <tp:taxon-name><tp:taxon-name-part taxon-name-part-type="family">Tipulidae</tp:taxon-name-part></tp:taxon-name>) from Laos, with a new synonym</article-title><source>Zookeys</source><day>02</day><month>11</month><year>2020</year><volume>982</volume><fpage>11</fpage><lpage>31</lpage><pub-id pub-id-type="doi">10.3897/zookeys.982.49781</pub-id></mixed-citation></tp:treatment-meta><tp:nomenclature><label>6.</label><tp:taxon-name><object-id xmlns:xlink="http://www.w3.org/1999/xlink" content-type="arpha" xlink:type="simple">F46DF04F-CCFC-50B3-AB3F-90B1900076CC</object-id>
              <tp:taxon-name-part taxon-name-part-type="genus" reg="Tipula">Tipula</tp:taxon-name-part>
            </tp:taxon-name><tp:taxon-authority>(unplaced) reposita Walker, 1848</tp:taxon-authority><xref ref-type="fig" rid="F10">Figs 38–43</xref><xref ref-type="fig" rid="F11">, 44–48</xref><xref ref-type="fig" rid="F12">, 49–52</xref><tp:nomenclature-citation-list><tp:nomenclature-citation><tp:taxon-name>
                  <tp:taxon-name-part taxon-name-part-type="genus" reg="Tipula">Tipula</tp:taxon-name-part> <tp:taxon-name-part taxon-name-part-type="species" reg="reposita">reposita</tp:taxon-name-part></tp:taxon-name><comment><xref ref-type="bibr" rid="B27">Walker 1848</xref>: 67. Type locality: Nepal.</comment></tp:nomenclature-citation><tp:nomenclature-citation><tp:taxon-name>
                  <tp:taxon-name-part taxon-name-part-type="genus" reg="Tipula">Tipula</tp:taxon-name-part> <tp:taxon-name-part taxon-name-part-type="species" reg="brevis">brevis</tp:taxon-name-part></tp:taxon-name><comment><xref ref-type="bibr" rid="B8">Brunetti 1918</xref>: 270. Type locality: India (Assam: Shillong)</comment></tp:nomenclature-citation><tp:nomenclature-citation><tp:taxon-name>
                  <tp:taxon-name-part taxon-name-part-type="genus" reg="Tipula">Tipula</tp:taxon-name-part> <tp:taxon-name-part taxon-name-part-type="species" reg="brevis">brevis</tp:taxon-name-part></tp:taxon-name><comment><xref ref-type="bibr" rid="B10">Edwards 1924</xref>: 307.</comment></tp:nomenclature-citation><tp:nomenclature-citation><tp:taxon-name>
                  <tp:taxon-name-part taxon-name-part-type="genus" reg="Tipula">Tipula</tp:taxon-name-part> <tp:taxon-name-part taxon-name-part-type="species" reg="reposita">reposita</tp:taxon-name-part></tp:taxon-name><comment><xref ref-type="bibr" rid="B11">Edwards 1926</xref>: 53. Locality: Laos: (Tong La).</comment></tp:nomenclature-citation><tp:nomenclature-citation><tp:taxon-name>
                  <tp:taxon-name-part taxon-name-part-type="genus" reg="Tipula">Tipula</tp:taxon-name-part> (<tp:taxon-name-part taxon-name-part-type="subgenus" reg="Vestiplex">Vestiplex</tp:taxon-name-part>) <tp:taxon-name-part taxon-name-part-type="species" reg="brevis">brevis</tp:taxon-name-part></tp:taxon-name><comment><xref ref-type="bibr" rid="B4">Alexander 1963</xref>: 23.</comment></tp:nomenclature-citation><tp:nomenclature-citation><tp:taxon-name>
                  <tp:taxon-name-part taxon-name-part-type="genus" reg="Tipula">Tipula</tp:taxon-name-part> (<tp:taxon-name-part taxon-name-part-type="subgenus" reg="Vestiplex">Vestiplex</tp:taxon-name-part>) <tp:taxon-name-part taxon-name-part-type="species" reg="brevis">brevis</tp:taxon-name-part></tp:taxon-name><comment><xref ref-type="bibr" rid="B17">Joseph 1974</xref>: 269.</comment></tp:nomenclature-citation><tp:nomenclature-citation><tp:taxon-name>
                  <tp:taxon-name-part taxon-name-part-type="genus" reg="Tipula">Tipula</tp:taxon-name-part> (<tp:taxon-name-part taxon-name-part-type="subgenus" reg="Vestiplex">Vestiplex</tp:taxon-name-part>) <tp:taxon-name-part taxon-name-part-type="species" reg="reposita">reposita</tp:taxon-name-part></tp:taxon-name><comment>Starkevich et al. 2015: 122. Locality: India, Laos, Nepal, and Thailand (Chiang Mai).</comment></tp:nomenclature-citation><tp:nomenclature-citation><tp:taxon-name>
                  <tp:taxon-name-part taxon-name-part-type="genus" reg="Tipula">Tipula</tp:taxon-name-part> <tp:taxon-name-part taxon-name-part-type="species" reg="reposita">reposita</tp:taxon-name-part></tp:taxon-name><comment>Walker, 1848. <xref ref-type="bibr" rid="B21">Pilipenko et al. 2019</xref>. Locality: Thailand (Chiang Mai).</comment></tp:nomenclature-citation><tp:nomenclature-citation><tp:taxon-name>
                  <tp:taxon-name-part taxon-name-part-type="genus" reg="Tipula">Tipula</tp:taxon-name-part> (<tp:taxon-name-part taxon-name-part-type="subgenus" reg="Oreomyza">Oreomyza</tp:taxon-name-part>) <tp:taxon-name-part taxon-name-part-type="species" reg="cladomera">cladomera</tp:taxon-name-part></tp:taxon-name><comment><xref ref-type="bibr" rid="B2">Alexander 1936a</xref>: 230. Type locality: China: “Szechwan: Wan-hsien” (= Chongqing: Wanzhou). syn. nov.</comment></tp:nomenclature-citation></tp:nomenclature-citation-list></tp:nomenclature><tp:treatment-sec sec-type="diagnosis" id="SECID0EDNBG"><title>Diagnosis.</title><p>Rs is relatively long and cell m<sub>1</sub> is petiolate. Tip of eighth sternite has long dense thick setae. Ninth tergite has a U-shaped depression. Lobe of gonostylus is subtriangular and posterior margin has a shallow V-shaped incision with a black sclerotized protuberance. Clasper of gonostylus is small and beak-like.</p></tp:treatment-sec><tp:treatment-sec sec-type="description" id="SECID0ELNBG"><title>Description.</title><p>Male (<italic>n</italic> = 3): Body length 12–13 mm, wing length 13–14 mm, antenna length 4–4.5 mm.</p><p>Head (Figs <xref ref-type="fig" rid="F10">38</xref>, <xref ref-type="fig" rid="F10">39</xref>). Mostly brownish yellow. Dorsal part of rostrum brownish yellow, with distinct long nasus. Eyes black. Setae on head black. Antenna dark brown except scape brownish and pedicel yellow; first flagellomere longest, slightly longer than scape. Proboscis mostly brown with black setae; palpus greyish brown, with black setae.</p><p>Thorax (Figs <xref ref-type="fig" rid="F10">38</xref>, <xref ref-type="fig" rid="F10">39</xref>). Mainly brownish. Pronotum yellow with a light brown spot at middle. Prescutum yellow with three brown stripes; median stripe narrowed basally with a light brown median line; lateral stripes oval, a little shorter than median stripe. Scutum yellow, each lobe with a brown stripe. Scutellum yellow with a brown margin. Mediotergite yellow with a brown area near hind margin. Pleuron brownish yellow. Setae on thorax brownish yellow. Legs with coxae and trochanters yellow; femora light brown with dark tips; tibiae and tarsi dark brown. Setae on legs black, except those on coxae yellow. Wings light brown; pterostigma dark brown with some macrotrichia; posterior margin of cell cua<sub>1</sub> as wide as base; Rs relatively long, cell m<sub>1</sub> petiolate (Fig. <xref ref-type="fig" rid="F10">40</xref>). Halter length approximately 2.5 mm; halter stem pale yellow; halter knob brownish gray, with brownish setae.</p><p>Abdomen (Fig. <xref ref-type="fig" rid="F10">38</xref>). Mainly brownish yellow. Abdominal segments 1–5 brownish yellow with yellow setae; remaining segments dark brown with light brown setae.</p><fig id="F10" position="float" orientation="portrait"><object-id xmlns:xlink="http://www.w3.org/1999/xlink" content-type="doi" xlink:type="simple">10.3897/zookeys.982.49781.figures38-43</object-id><object-id xmlns:xlink="http://www.w3.org/1999/xlink" content-type="arpha" xlink:type="simple">26AC9067-5C10-56F9-B50C-0FFD0F1360C5</object-id><label>Figures 38–43.</label><caption><p><italic><tp:taxon-name><tp:taxon-name-part taxon-name-part-type="genus" reg="Tipula">Tipula</tp:taxon-name-part></tp:taxon-name></italic> (unplaced) <italic><tp:taxon-name><tp:taxon-name-part taxon-name-part-type="genus" reg="Tipula"/><tp:taxon-name-part taxon-name-part-type="species" reg="reposita">reposita</tp:taxon-name-part></tp:taxon-name></italic> Walker, male <bold>38</bold> habitus, later view <bold>39</bold> head and thorax, dorsal view <bold>40</bold> right wing <bold>41</bold> semen pump, ventral view <bold>42</bold> semen pump, dorsal view <bold>43</bold> semen pump, lateral view. aia = anterior immovable apodeme, <abbrev xmlns:xlink="http://www.w3.org/1999/xlink" xlink:title="Posterior immovable apodeme" id="ABBRID0E1PBG" xlink:type="simple">pia</abbrev> = posterior immovable apodeme, <abbrev xmlns:xlink="http://www.w3.org/1999/xlink" xlink:title="Compressor apodeme" id="ABBRID0E5PBG" xlink:type="simple">ca</abbrev> = compressor apodeme. Scale bars: 1.0 mm (<bold>38–40</bold>); 0.5 mm (<bold>41–43</bold>).</p></caption><graphic xmlns:xlink="http://www.w3.org/1999/xlink" xlink:href="zookeys-982-011-g010.jpg" position="float" orientation="portrait" xlink:type="simple" id="oo_470386.jpg"><uri content-type="original_file" xlink:type="simple">https://binary.pensoft.net/fig/470386</uri></graphic></fig><p>Hypopygium (Figs <xref ref-type="fig" rid="F11">44–48</xref>). Eighth sternite with dense long thick setae at tip. Ninth sternite sclerotized, convex. Ninth tergite with a U-shaped depression, laterally with yellow setae. Hypopygium mostly brownish yellow, lobe of gonostylus triangular, slightly curved, broadened apically, posterior margin with shallow V-shaped incision and with black sclerotized protuberance. Clasper of gonostylus small, beak-like.</p><p>Semen pump (Figs <xref ref-type="fig" rid="F10">41–43</xref>). Posterior immovable apodeme (<abbrev xmlns:xlink="http://www.w3.org/1999/xlink" xlink:title="Posterior immovable apodeme" id="ABBRID0EXQBG" xlink:type="simple">pia</abbrev>) brownish yellow, rod-like, and directed backward. Compressor apodeme (<abbrev xmlns:xlink="http://www.w3.org/1999/xlink" xlink:title="Compressor apodeme" id="ABBRID0E2QBG" xlink:type="simple">ca</abbrev>) ginkgo-leaf-shaped and directed ventrally. Anterior immovable apodeme (aia) triangular.</p></tp:treatment-sec><tp:treatment-sec sec-type="material" id="SECID0E6QBG"><title>Material examined.</title><p>3 males (<named-content xmlns:xlink="http://www.w3.org/1999/xlink" content-type="dwc:institutional_code" xlink:type="simple">CAU</named-content>), Laos: Houaphanh, Sam Nuea, B. Meuang Lied, 2017.VI.9, Liang Wang (light trap); <italic><tp:taxon-name><tp:taxon-name-part taxon-name-part-type="genus" reg="Tipula">T.</tp:taxon-name-part></tp:taxon-name></italic> (unplaced) <italic><tp:taxon-name><tp:taxon-name-part taxon-name-part-type="genus" reg="Tipula"/><tp:taxon-name-part taxon-name-part-type="species" reg="cladomera">cladomera</tp:taxon-name-part></tp:taxon-name></italic>: holotype, male, China: “Szechwan: Wan-hsien” (= Chongqing: Wanzhou), September 14, 1921, American Museum of Nature History, accession no. 23974 (<named-content xmlns:xlink="http://www.w3.org/1999/xlink" content-type="dwc:institutional_code" xlink:type="simple">USNM</named-content>).</p><fig id="F11" position="float" orientation="portrait"><object-id xmlns:xlink="http://www.w3.org/1999/xlink" content-type="doi" xlink:type="simple">10.3897/zookeys.982.49781.figures44-48</object-id><object-id xmlns:xlink="http://www.w3.org/1999/xlink" content-type="arpha" xlink:type="simple">C6596E82-E6A7-57C6-B31E-D7625BE28345</object-id><label>Figures 44–48.</label><caption><p><italic><tp:taxon-name><tp:taxon-name-part taxon-name-part-type="genus" reg="Tipula">Tipula</tp:taxon-name-part></tp:taxon-name></italic> (unplaced) <italic><tp:taxon-name><tp:taxon-name-part taxon-name-part-type="genus" reg="Tipula"/><tp:taxon-name-part taxon-name-part-type="species" reg="reposita">reposita</tp:taxon-name-part></tp:taxon-name></italic> Walker. Male <bold>44</bold> hypopygium, lateral view <bold>45</bold> eighth sternite, ventral view <bold>46</bold> ninth tergite, dorsal view <bold>47</bold> lobe of gonostylus, lateral view <bold>48</bold> clasper of gonostylus, lateral view. tg 8 = eighth tergite, tg 9 = ninth tergite, st 8 = eighth sternite, st 9 = ninth sternite, lg = lobe of gonostylus. Scale bars: 0.5 mm (<bold>44–47</bold>); 0.25 mm (<bold>48</bold>).</p></caption><graphic xmlns:xlink="http://www.w3.org/1999/xlink" xlink:href="zookeys-982-011-g011.jpg" position="float" orientation="portrait" xlink:type="simple" id="oo_470387.jpg"><uri content-type="original_file" xlink:type="simple">https://binary.pensoft.net/fig/470387</uri></graphic></fig></tp:treatment-sec><tp:treatment-sec sec-type="distribution" id="SECID0EMTBG"><title>Distribution.</title><p>China (Chongqing), India (Assam), Laos (Tong La, Houaphanh), Nepal, Thailand (Chiang Mai).</p></tp:treatment-sec><tp:treatment-sec sec-type="remarks" id="SECID0ERTBG"><title>Remarks.</title><p><italic><tp:taxon-name><tp:taxon-name-part taxon-name-part-type="genus" reg="Tipula">Tipula</tp:taxon-name-part></tp:taxon-name></italic> (unplaced) <italic><tp:taxon-name><tp:taxon-name-part taxon-name-part-type="genus" reg="Tipula"/><tp:taxon-name-part taxon-name-part-type="species" reg="cladomera">cladomera</tp:taxon-name-part></tp:taxon-name></italic> was proposed by <xref ref-type="bibr" rid="B2">Alexander (1936a</xref>, as <tp:taxon-name><tp:taxon-name-part taxon-name-part-type="genus" reg="Tipula">T.</tp:taxon-name-part> (<tp:taxon-name-part taxon-name-part-type="subgenus" reg="Oreomyza">Oreomyza</tp:taxon-name-part>) <tp:taxon-name-part taxon-name-part-type="species" reg="cladomera">cladomera</tp:taxon-name-part></tp:taxon-name>)) and some morphological differences were indicated. According to <xref ref-type="bibr" rid="B2">Alexander (1936a)</xref>, males of <italic><tp:taxon-name><tp:taxon-name-part taxon-name-part-type="genus" reg="Tipula">T.</tp:taxon-name-part></tp:taxon-name></italic> (unplaced) <italic><tp:taxon-name><tp:taxon-name-part taxon-name-part-type="genus" reg="Tipula"/><tp:taxon-name-part taxon-name-part-type="species" reg="cladomera">cladomera</tp:taxon-name-part></tp:taxon-name></italic> are characterized by the following features: hypopygium with the lobe of gonostylus very large and of unusual shape, expanded outwardly, the apex with a U-shaped notch which forms two conspicuous lobes; eighth sternite with nine or ten very coarse setae on either side of midline of the caudal margin (Fig. <xref ref-type="fig" rid="F12">51</xref>; <xref ref-type="bibr" rid="B2">Alexander 1936a</xref>: 230; pl. 2, figs 25, 26). After comparison of the type specimens of <italic><tp:taxon-name><tp:taxon-name-part taxon-name-part-type="genus" reg="Tipula">T.</tp:taxon-name-part></tp:taxon-name></italic> (unplaced) <italic><tp:taxon-name><tp:taxon-name-part taxon-name-part-type="genus" reg="Tipula"/><tp:taxon-name-part taxon-name-part-type="species" reg="cladomera">cladomera</tp:taxon-name-part></tp:taxon-name></italic> Alexander, 1936 with <tp:taxon-name><tp:taxon-name-part taxon-name-part-type="genus" reg="Tipula">T.</tp:taxon-name-part> (<tp:taxon-name-part taxon-name-part-type="subgenus" reg="Vestiplex">Vestiplex</tp:taxon-name-part>) <tp:taxon-name-part taxon-name-part-type="species" reg="reposita">reposita</tp:taxon-name-part></tp:taxon-name> Walker, 1848 and our specimens from Laos, we found that those specimens do not have clear differences and are characterized by the same features, even though the males of <italic><tp:taxon-name><tp:taxon-name-part taxon-name-part-type="genus" reg="Tipula">T.</tp:taxon-name-part></tp:taxon-name></italic> (unplaced) <italic><tp:taxon-name><tp:taxon-name-part taxon-name-part-type="genus" reg="Tipula"/><tp:taxon-name-part taxon-name-part-type="species" reg="cladomera">cladomera</tp:taxon-name-part></tp:taxon-name></italic> have no shorter cross-vein between cell dm and cell cua<sub>1</sub> (Fig. <xref ref-type="fig" rid="F12">50</xref>; <xref ref-type="bibr" rid="B2">Alexander 1936a</xref>: pl. 1, fig. 5), and <tp:taxon-name><tp:taxon-name-part taxon-name-part-type="genus" reg="Tipula">T.</tp:taxon-name-part> (<tp:taxon-name-part taxon-name-part-type="subgenus" reg="Vestiplex">Vestiplex</tp:taxon-name-part>) <tp:taxon-name-part taxon-name-part-type="species" reg="reposita">reposita</tp:taxon-name-part></tp:taxon-name> does have shorter cross-vein between cell dm and cell cua<sub>1</sub> (Brunetti in <xref ref-type="bibr" rid="B17">Joseph 1974</xref>: 268, fig. 109). Altogether, through examining many specimens, including holotypes and paratypes, and the literature, we attribute such differences as intraspecific variation and consider these two species to be the same and <tp:taxon-name><tp:taxon-name-part taxon-name-part-type="genus" reg="Tipula">T.</tp:taxon-name-part> (<tp:taxon-name-part taxon-name-part-type="subgenus" reg="Oreomyza">O.</tp:taxon-name-part>) <tp:taxon-name-part taxon-name-part-type="species" reg="cladomera">cladomera</tp:taxon-name-part></tp:taxon-name> to be a junior synonym of <italic><tp:taxon-name><tp:taxon-name-part taxon-name-part-type="genus" reg="Tipula">T.</tp:taxon-name-part></tp:taxon-name></italic> (unplaced) <italic><tp:taxon-name><tp:taxon-name-part taxon-name-part-type="genus" reg="Tipula"/><tp:taxon-name-part taxon-name-part-type="species" reg="reposita">reposita</tp:taxon-name-part></tp:taxon-name></italic>. This species used to be placed in the <tp:taxon-name><tp:taxon-name-part taxon-name-part-type="genus" reg="Tipula">Tipula</tp:taxon-name-part> <tp:taxon-name-part taxon-name-part-type="infraspecific-rank">subgenus</tp:taxon-name-part> <tp:taxon-name-part taxon-name-part-type="subgenus" reg="Vestiplex">Vestiplex</tp:taxon-name-part></tp:taxon-name>, although in our opinion, such an arrangement is incorrect because of the unique male genital complex. <italic><tp:taxon-name><tp:taxon-name-part taxon-name-part-type="genus" reg="Tipula">Tipula</tp:taxon-name-part></tp:taxon-name></italic> (unplaced) <italic><tp:taxon-name><tp:taxon-name-part taxon-name-part-type="genus" reg="Tipula"/><tp:taxon-name-part taxon-name-part-type="species" reg="reposita">reposita</tp:taxon-name-part></tp:taxon-name></italic> Walker, 1848 does not belong to any existing subgenus and is to be considered unplaced.</p><fig id="F12" position="float" orientation="portrait"><object-id xmlns:xlink="http://www.w3.org/1999/xlink" content-type="doi" xlink:type="simple">10.3897/zookeys.982.49781.figures49-52</object-id><object-id xmlns:xlink="http://www.w3.org/1999/xlink" content-type="arpha" xlink:type="simple">4FAD8731-A97B-5FC9-82CC-C14F97378043</object-id><label>Figures 49–52.</label><caption><p><italic><tp:taxon-name><tp:taxon-name-part taxon-name-part-type="genus" reg="Tipula">Tipula</tp:taxon-name-part></tp:taxon-name></italic> (unplaced) <italic><tp:taxon-name><tp:taxon-name-part taxon-name-part-type="genus" reg="Tipula"/><tp:taxon-name-part taxon-name-part-type="species" reg="reposita">reposita</tp:taxon-name-part></tp:taxon-name></italic> Walker., holotype male <bold>49</bold> habitus, dorsal view <bold>50</bold> right wing <bold>51</bold> lobe of gonostylus and clasper of gonostylus, lateral view <bold>52</bold> antenna.
      </p></caption><graphic xmlns:xlink="http://www.w3.org/1999/xlink" xlink:href="zookeys-982-011-g012.jpg" position="float" orientation="portrait" xlink:type="simple" id="oo_470388.jpg"><uri content-type="original_file" xlink:type="simple">https://binary.pensoft.net/fig/470388</uri></graphic></fig></tp:treatment-sec><ref-list><ref id="B27"><mixed-citation xmlns:xlink="http://www.w3.org/1999/xlink" xlink:type="simple"><person-group><name name-style="western"><surname>Walker</surname><given-names>F</given-names></name></person-group> (<year>1848</year>) <source>List of the Specimens of Dipterous Insects in the Collection of the British Museum. Part 1.</source><publisher-name>The Trustees of the British Museum</publisher-name>, <publisher-loc>London</publisher-loc>, <size units="page">229 pp</size>.</mixed-citation></ref><ref id="B8"><mixed-citation xmlns:xlink="http://www.w3.org/1999/xlink" xlink:type="simple"><person-group><name name-style="western"><surname>Brunetti</surname><given-names>E</given-names></name></person-group> (<year>1918</year>) <article-title>Revision of the Oriental <tp:taxon-name><tp:taxon-name-part taxon-name-part-type="family">Tipulidae</tp:taxon-name-part></tp:taxon-name> with descriptions of new species, Part 2.</article-title><source>Records of the Indian Museum</source><volume>15</volume>: <fpage>255</fpage>–<lpage>344</lpage>.</mixed-citation></ref><ref id="B10"><mixed-citation xmlns:xlink="http://www.w3.org/1999/xlink" xlink:type="simple"><person-group><name name-style="western"><surname>Edwards</surname><given-names>FW</given-names></name></person-group> (<year>1924</year>) <article-title>Notes on the types of <tp:taxon-name><tp:taxon-name-part taxon-name-part-type="order">Diptera</tp:taxon-name-part></tp:taxon-name><tp:taxon-name><tp:taxon-name-part taxon-name-part-type="suborder">Nematocera</tp:taxon-name-part></tp:taxon-name> (<tp:taxon-name><tp:taxon-name-part taxon-name-part-type="family">Mycetophilidae</tp:taxon-name-part></tp:taxon-name> and <tp:taxon-name><tp:taxon-name-part taxon-name-part-type="family">Tipulidae</tp:taxon-name-part></tp:taxon-name>), described by Mr. E. Brunetti.</article-title><source>Records of the Indian Museum</source><volume>26</volume>: <fpage>291</fpage>–<lpage>307</lpage>.</mixed-citation></ref><ref id="B11"><mixed-citation xmlns:xlink="http://www.w3.org/1999/xlink" xlink:type="simple"><person-group><name name-style="western"><surname>Edwards</surname><given-names>FW</given-names></name></person-group> (<year>1926</year>) <article-title>On some crane-flies from French Indo-China.</article-title><source>Encyclopédie Entomologique, (Série B II), <tp:taxon-name><tp:taxon-name-part taxon-name-part-type="order">Diptera</tp:taxon-name-part></tp:taxon-name></source><volume>3</volume>: <fpage>48</fpage>–<lpage>55</lpage>.</mixed-citation></ref><ref id="B4"><mixed-citation xmlns:xlink="http://www.w3.org/1999/xlink" xlink:type="simple"><person-group><name name-style="western"><surname>Alexander</surname><given-names>CP</given-names></name></person-group> (<year>1963</year>) <article-title>Classification and synonymy of the crane-flies described by Enrico Brunetti (<tp:taxon-name><tp:taxon-name-part taxon-name-part-type="order">Diptera</tp:taxon-name-part></tp:taxon-name>: Families <tp:taxon-name><tp:taxon-name-part taxon-name-part-type="family">Ptychopteridae</tp:taxon-name-part></tp:taxon-name>, <tp:taxon-name><tp:taxon-name-part taxon-name-part-type="family">Trichoceridae</tp:taxon-name-part></tp:taxon-name> and <tp:taxon-name><tp:taxon-name-part taxon-name-part-type="family">Tipulidae</tp:taxon-name-part></tp:taxon-name>).</article-title><source>Records of the Indian Museum</source><volume>59</volume>: <fpage>19</fpage>–<lpage>34</lpage>.</mixed-citation></ref><ref id="B17"><mixed-citation xmlns:xlink="http://www.w3.org/1999/xlink" xlink:type="simple"><person-group><name name-style="western"><surname>Joseph</surname><given-names>ANT</given-names></name></person-group> (<year>1974</year>) <article-title>The Brunetti types of <tp:taxon-name><tp:taxon-name-part taxon-name-part-type="family">Tipulidae</tp:taxon-name-part></tp:taxon-name> (<tp:taxon-name><tp:taxon-name-part taxon-name-part-type="order">Diptera</tp:taxon-name-part></tp:taxon-name>) in the collection of the Zoological Survey of India. Part III. <italic><tp:taxon-name><tp:taxon-name-part taxon-name-part-type="genus">Tipula</tp:taxon-name-part></tp:taxon-name></italic> Linnaeus.</article-title><source>Oriental Insects</source><volume>8</volume>: <fpage>241</fpage>–<lpage>280</lpage>. <ext-link xlink:type="simple" ext-link-type="doi" xlink:href="10.1080/00305316.1974.10434860">https://doi.org/10.1080/00305316.1974.10434860</ext-link></mixed-citation></ref><ref id="B21"><mixed-citation xmlns:xlink="http://www.w3.org/1999/xlink" xlink:type="simple"><person-group><name name-style="western"><surname>Pilipenko</surname><given-names>VE</given-names></name><name name-style="western"><surname>Starkevich</surname><given-names>P</given-names></name><name name-style="western"><surname>Gavryushin</surname><given-names>DI</given-names></name></person-group> (<year>2019</year>) <article-title>A new <tp:taxon-name><tp:taxon-name-part taxon-name-part-type="genus">Tipula</tp:taxon-name-part> (<tp:taxon-name-part taxon-name-part-type="subgenus">Vestiplex</tp:taxon-name-part>)</tp:taxon-name> Bezzi crane fly species (<tp:taxon-name><tp:taxon-name-part taxon-name-part-type="order">Diptera</tp:taxon-name-part></tp:taxon-name>, <tp:taxon-name><tp:taxon-name-part taxon-name-part-type="family">Tipulidae</tp:taxon-name-part></tp:taxon-name>) from Vietnam.</article-title><source>Journal of the New York Entomologial Society,</source><volume>125</volume>: <fpage>10</fpage>–<lpage>15</lpage>. <ext-link xlink:type="simple" ext-link-type="doi" xlink:href="10.1664/1947-5136-125.1.10">https://doi.org/10.1664/1947-5136-125.1.10</ext-link></mixed-citation></ref><ref id="B2"><mixed-citation xmlns:xlink="http://www.w3.org/1999/xlink" xlink:type="simple"><person-group><name name-style="western"><surname>Alexander</surname><given-names>CP</given-names></name></person-group> (<year>1936a</year>) <article-title>New or little-known <tp:taxon-name><tp:taxon-name-part taxon-name-part-type="family">Tipulidae</tp:taxon-name-part></tp:taxon-name> from eastern Asia (<tp:taxon-name><tp:taxon-name-part taxon-name-part-type="order">Diptera</tp:taxon-name-part></tp:taxon-name>). XXIX.</article-title><source>Philippine Journal of Science</source><volume>59</volume>: <fpage>225</fpage>–<lpage>257</lpage>.</mixed-citation></ref></ref-list></tp:taxon-treatment>
